# Supplementary material for: Dietary Supplementation with an Extract of Aloysia citrodora (Lemon verbena) Improves Sleep Quality in Healthy Subjects: A Randomized Double-Blind Controlled Study
Source: Nutrients. 2024 May 18;16(10):1523. doi: 10.3390/nu16101523 (PMC11123999; doi:10.3390/nu16101523)
Supplement: Supplementary file 1 [file nutrients-16-01523-s001.zip]

Archive with 1 entries (1 files):
- nutrients-2981129-supplementary.pdf
